# Supplementary material for: Fabaceae Flavonoids Beyond the Commonplace: A Review of Chemical Diversity, Pharmacological Activities, Mass Spectrometric Profiling and In Silico Insights into Their Subclasses
Source: Plants (Basel). 2025 Nov 21;14(23):3549. doi: 10.3390/plants14233549 (PMC12694499; doi:10.3390/plants14233549)
Supplement: Supplementary file 1 [file plants-14-03549-s001.zip]

Archive with 1 entries (1 files):
- plants-3945860-supplementary.pdf
